# Supplementary material for: Evaluation of soccer team defense based on prediction models of ball recovery and being attacked: A pilot study
Source: PLoS One. 2022 Jan 27;17(1):e0263051. doi: 10.1371/journal.pone.0263051 (PMC8794176; doi:10.1371/journal.pone.0263051)
Supplement: S1 Data — (XLSX) [file pone.0263051.s001.xlsx]

## Sheet: alldata
team_name	value_sum	recoveries_sum	recoveries_rating	attacked_sum	attacked_rating	count	value_rating	rank	rank(30-34)	points	lose	goals for	goals against	goal difference	points(30-34)	goals for(30-34)	goals against(30-34)	goal difference(30-34)	opponent rank sum
Hiroshima	203.262	1376.79	0.324715	532.275	0.125536	4240	0.0479392	6	11	55	9	45	29	16	5	3	3	0	48
Kashima	171.694	1679.26	0.301374	683.781	0.122717	5572	0.0308138	3	8	63	7	54	30	24	7	3	5	-2	45
Kobe	150.975	1557.69	0.324182	638.041	0.132787	4805	0.0314204	8	2	47	15	61	59	2	12	10	5	5	50
Sapporo	112.796	1672.38	0.31626	707.377	0.13377	5288	0.0213305	10	9	46	14	54	49	5	6	9	8	1	51
Shimizu	-256.207	1610.28	0.298643	846.578	0.157006	5392	-0.0475161	12	13	39	17	45	69	-24	4	4	7	-3	58
Tosu	132.679	1563.14	0.312503	648.81	0.12971	5002	0.0265252	15	13	36	18	32	53	-21	4	2	5	-3	53
Cerezo	-82.2538	1455.51	0.318911	697.478	0.152822	4564	-0.0180223	5	5	59	11	39	25	14	10	6	3	3	62
Kawasaki	9.86997	1725.89	0.28808	778.329	0.129916	5991	0.00164747	4	2	60	6	57	34	23	12	9	6	3	34
Oita	10.4448	1585.08	0.310982	714.201	0.140122	5097	0.00204921	9	13	47	11	35	35	0	4	3	8	-5	37
Shonan	8.60398	1827.99	0.315823	825.211	0.142573	5788	0.00148652	16	11	36	18	40	63	-23	5	3	6	-3	37
Urawa	-268.864	1598.64	0.274398	847.038	0.145389	5826	-0.046149	14	17	37	15	34	50	-16	2	4	8	-4	22
Yokohama	231.544	1612.2	0.372849	626.219	0.144824	4324	0.0535487	1	1	70	8	68	38	30	15	14	4	10	48
Iwata	166.858	1564.5	0.323511	633.923	0.131084	4836	0.0345033	18	6	31	19	29	51	-22	9	7	8	-1	45
Nagoya	-245.357	1578.51	0.270154	827.246	0.141579	5843	-0.0419916	13	13	37	15	45	50	-5	4	4	6	-2	54
Sendai	-569.168	1850.19	0.251863	1097.34	0.149379	7346	-0.07748	11	9	41	17	38	45	-7	6	4	5	-1	42
Tokyo	82.444	1803.67	0.304623	780.691	0.131851	5921	0.013924	2	7	64	8	46	29	17	8	5	5	0	58
Matsumoto	13.4744	1849.94	0.284344	832.96	0.12803	6506	0.00207107	17	17	31	15	21	40	-19	2	3	8	-5	44
Gamba	116.177	1529.44	0.312385	641.007	0.130925	4896	0.023729	7	2	47	11	54	48	6	12	13	5	8	67
